# Supplementary material for: Therapeutic potential of anti-thymocyte globulin in type 1 diabetes: A systematic review
Source: PLoS One. 2025 May 13;20(5):e0323642. doi: 10.1371/journal.pone.0323642 (PMC12074605; doi:10.1371/journal.pone.0323642)
Supplement: S2 File — (XLSX) [file pone.0323642.s002.xlsx]

## Sheet: Sheet1
	Title of Article	Authors	Included/Excluded	Reason for Inclusion/Exclusion	Reviewer
1	Low-Dose Anti-Thymocyte Globulin (ATG) Preserves β-Cell Function and Improves HbA1c in New-Onset Type 1 Diabetes	Haller et al., 2018	Included	RCT comparing low-dose ATG to placebo in patients with T1D	K.M., R.M.
2	Low-Dose Anti-Thymocyte Globulin Preserves C-Peptide, Reduces HbA1c, and Increases Regulatory to Conventional T-Cell Ratios in New-Onset Type 1 Diabetes: Two-Year Clinical Trial Data	Haller et al., 2019	Included	Presents 2-year clinical data from the initial RCT	K.M., R.M.
3	Responders to low-dose ATG induce CD4+ T cell exhaustion in type 1 diabetes	Jacobsen et al., 2023	Included	Assessed post hoc immunologic outcomes in the patients included in the RCT	K.M., R.M.
4	Low-Dose Antithymocyte Globulin: A Pragmatic Approach to Treating Stage 2 Type 1 Diabetes	Foster et al., 2024	Included	Case series of 6 children with T1D who received low-dose ATG	K.M., R.M.
5	Comparing Beta Cell Preservation Across Clinical Trials in Recent-Onset Type 1 Diabetes	Jacobsen et al., 2020	Excluded	Review article	K.M., R.M.
6	Current Status on Immunological Therapies for Type 1 Diabetes Mellitus	Xin et al., 2019	Excluded	Review article	K.M., R.M.
7	Restoring tolerance to β-cells in Type 1 diabetes: Current and emerging strategies	Carroll and Katz, 2022	Excluded	Review article	K.M., R.M.
8	Antigen-specific immunotherapies in type 1 diabetes	Zhang et al., 2022	Excluded	Review article	K.M., R.M.
9	Towards effective beta-cell replacement through understanding and targeting of the autoreactive immune response during onset of type 1 diabetes	Christoffersson, 2022	Excluded	Review article	K.M., R.M.
10	New Frontiers in the Treatment of Type 1 Diabetes	Warshauer et al., 2020	Excluded	Review article	K.M., R.M.
11	Next-gen therapeutics to spare and expand beta-cell mass	Bolla et al., 2021	Excluded	Review article	K.M., R.M.
12	Gene therapy and type 1 diabetes mellitus	Chellappan et al., 2018	Excluded	Review article	K.M., R.M.
13	298-OR: Safety and Efficacy of Immunomodulatory Therapy Using Antithymocyte Globulin and Pegfilgrastim in Japanese Patients with Type 1 Diabetes—A Pilot Randomized Clinical Trial	Chujo et al., 2023	Excluded	Abstract (Found on Embase)	K.M., R.M.
14	Efficacy of low dose antithymocyte globulin in new-onset type 1 diabetes: Implication for prevention	Schatz, 2020	Excluded	Abstract (Found on Embase)	K.M., R.M.
15	164-OR: Efficacy of New-Onset Type 1 Diabetes (T1D) Intervention Trials: Variation in 1-Year Outcomes	Haller et al., 2019	Excluded	Abstract (Found on Embase)	K.M., R.M.
16	Safety and Efficacy of a Novel Fully Human Polyclonal IgG Anti-Thymocyte Immunoglobulin in a Non-Human-Primate IND Enabling Study	Anwar et al., 2023	Excluded	Abstract and discussed a non-human subject (Found on Embase)	K.M., R.M.
17	Study protocol: Minimum effective low dose: anti-human thymocyte globulin (MELD-ATG): phase II, dose ranging, efficacy study of antithymocyte globulin (ATG) within 6 weeks of diagnosis of type 1 diabetes	Wilhelm-Benartzi et al., 2021	Excluded	Study protocol	K.M., R.M.
18	Cost-Effectiveness of Low-Dose Antithymocyte Globulin Versus Other Immunotherapies for Treatment of New-Onset Type 1 Diabetes	Nguyen et al., 2022	Excluded	Did not discuss the efficacy of treatment, which was the purpose of our review	K.M., R.M.
19	Low-Dose ATG/GCSF in Established Type 1 Diabetes: A Five-Year Follow-up Report	Lin et al., 2021	Excluded	Discussed combination therapy only, and we were interested in ATG alone	K.M., R.M.
